# Supplementary material for: NMDA receptor activation upstream of methyl farnesoate signaling for short day-induced male offspring production in the water flea, Daphnia pulex
Source: BMC Genomics. 2015 Mar 14;16(1):186. doi: 10.1186/s12864-015-1392-9 (PMC4372037; doi:10.1186/s12864-015-1392-9)
Supplement: Additional file 1: — Male induction rates under the long-day, short-day and MF-treated conditions. [file 12864_2015_1392_MOESM1_ESM.xlsx]

## Sheet: Sheet1
Male induction rates under the long day, short day and MF-treated conditions.
Rearing conditions	Replicates	No. of offspring		Male induction rate
		Female	Male
Long day	1	30	0	0%
	2	42	0	0%
	3	40	0	0%
	4	32	0	0%
	5	24	0	0%
	6	16	0	0%
	7	14	0	0%
	8	17	0	0%
Short day	1	0	29	100%
	2	0	23	100%
	3	0	43	100%
	4	0	37	100%
	5	0	16	100%
	6	0	40	100%
	7	0	37	100%
	8	0	52	100%
	9	0	29	100%
	10	0	23	100%
	11	0	43	100%
	12	0	37	100%
	13	0	20	100%
MF treatment	1	0	41	100%
	2	0	19	100%
	3	0	34	100%
	4	0	34	100%
	5	0	38	100%
	6	0	25	100%
	7	0	16	100%
	8	0	26	100%
	9	0	33	100%
