# Supplementary material for: NMDA receptor activation upstream of methyl farnesoate signaling for short day-induced male offspring production in the water flea, Daphnia pulex
Source: BMC Genomics. 2015 Mar 14;16(1):186. doi: 10.1186/s12864-015-1392-9 (PMC4372037; doi:10.1186/s12864-015-1392-9)
Supplement: Additional file 3: — Annotation of up- and downregulated genes in response to the short-day condition in the ovary. [file 12864_2015_1392_MOESM3_ESM.xlsx]

## Sheet: Table S1
Annotation of up- and downregulated genes in response to the short day condition in the ovary
Trinity_ID	Protein_ID	Short day/long day		MF-treated/long day		Description
		logFC	FDR	logFC	FDR
Up-regulation
c21268_g2_i8	Not available	11.19	<0.001	-0.02	1	No hits
c21268_g1_i6	Not available	7.18	<0.001	-1.17	1	No hits
c21268_g2_i9	Not available	5.27	0.0278	0.31	1	No hits
c22027_g1_i5	JGI_V11_255909	2.42	0.0495	1.96	0.32	E3 ubiquitin ligase. Cullin 2 component
Down-regulation
c17218_g1_i3	JGI_V11_228636	-1.48	0.0182	-1.06	0.28	No hits
c20607_g1_i10	Not available	-3.04	0.0032	-1.72	0.09	No hits
c20607_g1_i5	Not available	-3.62	<0.001	-1.26	0.46	No hits
c20607_g1_i9	Not available	-3.89	<0.001	-1.15	0.38	No hits
c20970_g1_i2	Not available	-4.35	0.0099	-0.04	1	No hits
c21362_g2_i3	Not available	-4.66	0.0130	1.25	0.59	No hits
c16528_g1_i4	Not available	-4.74	0.0099	-1.15	0.82	No hits
c19122_g1_i4	Not available	-5.43	0.0441	-3.43	0.08	No hits
c21993_g1_i17	Not available	-7.41	0.0108	-2.95	0.27	No hits
c18509_g1_i6	Not available	-8.44	0.0142	-1.17	1	No hits
c20897_g1_i4	JGI_V11_191054	-8.56	0.0313	-1.48	1	Serine proteinase inhibitor (KU family) with thrombospondin repeats
c22111_g1_i5	Not available	-9.09	0.0085	-2.7	0.4	No hits
