# Supplementary material for: NMDA receptor activation upstream of methyl farnesoate signaling for short day-induced male offspring production in the water flea, Daphnia pulex
Source: BMC Genomics. 2015 Mar 14;16(1):186. doi: 10.1186/s12864-015-1392-9 (PMC4372037; doi:10.1186/s12864-015-1392-9)
Supplement: Additional file 4: — Annotation of up- and downregulated genes in response to the short-day condition in the whole body. [file 12864_2015_1392_MOESM4_ESM.xlsx]

## Sheet: 20141118_wholebody_SD
Annotation of up- and downregulated genes in response to the short day condition in the whole body
Trinity_ID	Protein_ID	Short day/long day		MF-treated/long day		Description
		logFC	FDR	logFC	FDR
Up-regulated
c19191_g3_i5	Not available	9.50	0.0014	7.41	0.1153	No hits
c19857_g1_i17	JGI_V11_300342	7.65	0.0142	5.86	0.0588	Rho-associated. coiled-coil containing protein kinase
c19940_g1_i4	Not available	7.62	0.0498	3.58	1.0000	No hits
c19048_g3_i1	JGI_V11_244715	6.93	0.0025	4.61	0.0784	No hits
c20548_g3_i11	Not available	6.91	0.0438	3.60	1.0000	No hits
c19557_g2_i5	JGI_V11_309953	6.40	0.0378	5.28	0.0731	No hits
c21857_g2_i8	Not available	5.93	0.0065	4.81	0.1481	No hits
c20592_g1_i14	Not available	5.28	0.0347	4.63	0.1356	No hits
c17628_g3_i2	JGI_V11_312048	4.91	0.0092	3.49	0.1525	Cytochrome P450 CYP4/CYP19/CYP26 subfamilies
c18466_g1_i12	JGI_V11_299568	4.71	<0.001	2.37	0.2495	No hits
c16366_g1_i2	Not available	4.64	0.0169	2.58	0.4318	No hits
c17429_g1_i2	Not available	3.65	0.0346	-0.32	1.0000	No hits
c9854_g1_i1	JGI_V11_300203	3.65	0.0454	0.73	1.0000	ER-Golgi vesicle-tethering protein p115
c19716_g1_i1	JGI_V11_226169	3.39	0.0011	0.51	1.0000	No hits
c19716_g4_i1	JGI_V11_244645	3.32	0.0011	0.78	1.0000	No hits
c19716_g6_i1	Not available	3.20	0.0437	0.66	1.0000	No hits
c11657_g1_i1	JGI_V11_226094	2.91	0.0378	1.82	0.3303	No hits
c20997_g1_i2	JGI_V11_211890	2.70	0.0492	1.12	0.9551	No hits
c20997_g1_i12	Not available	2.31	0.0357	0.97	0.9922	No hits
Down-regulated
c20996_g1_i10	Not available	-3.00	0.0408	-1.47	0.6914	No hits
c20242_g1_i3	Not available	-3.12	0.0017	-2.67	0.1817	No hits
c22029_g1_i22	JGI_V11_312878	-3.29	0.0416	0.85	1.0000	Na+:iodide/myo-inositol/multivitamin symporters
c13372_g1_i4	JGI_V11_309303	-3.33	0.0166	-2.27	0.1190	No hits
c19467_g1_i1	JGI_V11_243454	-3.35	0.0177	-2.38	0.0615	Peptidyl-dipeptidase A. ,Angiotensin I-converting enzymes - M2 family peptidases
c14848_g1_i5	JGI_V11_240002	-3.70	0.0177	-0.86	1.0000	Phosphogluconate dehydrogenase (decarboxylating). Pentose phosphate pathway,6-phosphogluconate dehydrogenase
c19114_g2_i11	Not available	-3.83	0.0402	-2.99	0.0678	No hits
c19726_g1_i5	Not available	-5.13	0.0166	-1.64	0.8193	No hits
c12920_g1_i1	Not available	-5.27	0.0385	-3.84	0.0753	No hits
c22007_g1_i5	Not available	-5.48	0.0430	-3.03	0.2308	No hits
c14347_g1_i4	JGI_V11_219600	-5.57	0.0080	-1.09	1.0000	DHHC-type Zn-finger proteins
c21824_g1_i1	Not available	-5.69	0.0071	-3.02	0.1791	No hits
c15747_g1_i1	Not available	-7.10	0.0028	0.82	1.0000	No hits
c21437_g1_i3	Not available	-8.39	0.0027	-4.34	0.0641	No hits
