# Supplementary material for: NMDA receptor activation upstream of methyl farnesoate signaling for short day-induced male offspring production in the water flea, Daphnia pulex
Source: BMC Genomics. 2015 Mar 14;16(1):186. doi: 10.1186/s12864-015-1392-9 (PMC4372037; doi:10.1186/s12864-015-1392-9)
Supplement: Additional file 5: — Male induction rates by administration of ionotropic glutamate receptor antagonists. [file 12864_2015_1392_MOESM5_ESM.xlsx]

## Sheet: Sheet1
List of GO terms in molecular function significantly changed in response to the short day and MF-treated conditions.
Name	ID	Same as*	False discovery rate
			Short day/long day		MF-treated/long day
			Ovary	Whole body	Ovary	Whole body
receptor activity	GO:0004872		0.025	0.080	0.081	0.245
signaling receptor activity	GO:0038023		0.008	0.085	0.035	0.220
transmembrane signaling receptor activity	GO:0004888		0.006	0.022	0.045	0.180
glutamate receptor activity	GO:0008066	GO:0005234, GO:0004970	0.056	0.100	0.441	0.410
ionotropic glutamate receptor activity	GO:0004970	GO:0005234, GO:0008066	0.056	0.100	0.441	0.410
passive transmembrane transporter activity	GO:0022803	GO:0015267	0.018	0.015	0.110	0.335
channel activity	GO:0015267	GO:0022803	0.018	0.015	0.110	0.335
gated channel activity	GO:0022836		0.064	0.078	0.184	0.393
ligand-gated channel activity	GO:0022834	GO:0015276	0.048	0.073	0.282	0.389
ligand-gated ion channel activity	GO:0015276	GO:0022834	0.048	0.073	0.282	0.389
extracellular ligand-gated ion channel activity	GO:0005230		0.067	0.068	0.303	0.392
excitatory extracellular ligand-gated ion channel activity	GO:0005231		0.091	0.154	0.568	0.546
extracellular-glutamate-gated ion channel activity	GO:0005234	GO:0004970, GO:0008066	0.056	0.100	0.441	0.410
substrate-specific channel activity	GO:0022838	GO:0005216	0.018	0.015	0.110	0.335
ion channel activity	GO:0005216	GO:0022838	0.018	0.015	0.110	0.335
cation channel activity	GO:0005261		0.090	0.111	0.177	0.636
calcium channel activity	GO:0005262		0.027	0.067	0.112	0.417
molecular transducer activity	GO:0060089	GO:0004871	0.025	0.089	0.054	0.356
signal transducer activity	GO:0004871	GO:0060089	0.025	0.089	0.054	0.356
protein kinase activity	GO:0004672		0.002	0.003	0.022	0.139
protein serine/threonine kinase activity	GO:0004674		0.002	0.010	0.031	0.127
protein tyrosine kinase activity	GO:0004713		0.002	0.013	0.024	0.064
divalent inorganic cation transmembrane transporter activity	GO:0072509	GO:0015085	0.058	0.069	0.086	0.511
calcium ion transmembrane transporter activity	GO:0015085	GO:0072509	0.058	0.069	0.086	0.511
monooxygenase activity	GO:0004497		0.001	0.076	0.066	0.028
galactosyltransferase activity	GO:0008378		0.074	0.283	0.305	0.421
fucosyltransferase activity	GO:0008417		0.425	0.063	0.629	0.325
transferase activity, transferring sulfur-containing groups	GO:0016782		0.016	0.415	0.032	0.322
sulfotransferase activity	GO:0008146		0.016	0.355	0.023	0.241
lipid binding	GO:0008289		0.094	0.279	0.105	0.051
phospholipid binding	GO:0005543		0.093	0.762	0.181	0.727
calcium-dependent phospholipid binding	GO:0005544		0.070	0.667	0.148	0.626
metallopeptidase activity	GO:0008237		0.089	0.739	0.101	0.390
exopeptidase activity	GO:0008238		0.315	1.000	0.067	0.226
carboxypeptidase activity	GO:0004180		0.092	0.991	0.024	0.105
chitin binding	GO:0008061		1.000	0.987	0.028	0.531
lipid transporter activity	GO:0005319		0.809	0.826	0.046	0.209
phosphopantetheine binding	GO:0031177		0.656	0.146	0.070	0.224
structural constituent of cuticle	GO:0042302		0.648	0.299	0.013	0.032
extracellular matrix structural constituent	GO:0005201		0.596	0.171	0.003	0.037
*These GO terms were contained in the same gene with terms listed under ID column.
Red letters indicate the ionotropic glutamate receptor-related terms.
Bold letters indicate the co-occurring terms with ionotropic glutamate receptor-related terms.
Values in shaded cells indicate the FDR < 0.1.
