# Supplementary material for: NMDA receptor activation upstream of methyl farnesoate signaling for short day-induced male offspring production in the water flea, Daphnia pulex
Source: BMC Genomics. 2015 Mar 14;16(1):186. doi: 10.1186/s12864-015-1392-9 (PMC4372037; doi:10.1186/s12864-015-1392-9)
Supplement: Additional file 6: — Male induction rates by administration of ionotropic glutamate receptor agonists. [file 12864_2015_1392_MOESM6_ESM.xlsx]

## Sheet: Sheet1
Male induction rates by administration of ionotropic glutamate receptor antagonists
Treatment	Replicates	Long day condition			Short day conditon
		No. of offspring		Male induction rate	No. of offspring		Male induction rate
		Female	Male		Female	Male
Control	1	35	0	0%	0	22	100%
	2	32	0	0%	0	30	100%
	3	27	0	0%	0	21	100%
	4	41	0	0%	0	20	100%
	5	34	0	0%	0	23	100%
	6	31	0	0%	0	42	100%
	7	27	0	0%	0	33	100%
	8	28	0	0%	0	34	100%
	9	32	0	0%	0	9	100%
	10	27	0	0%	0	32	100%
	11	28	0	0%	0	33	100%
	12	29	0	0%	0	37	100%
	13	21	0	0%	0	31	100%
	14	34	0	0%	0	35	100%
	15	27	0	0%	0	27	100%
MK-801	1	23	0	0%	34	0	0%
	2	24	0	0%	27	0	0%
	3	27	0	0%	31	0	0%
	4	27	0	0%	28	0	0%
	5	28	0	0%	31	0	0%
	6	30	0	0%	24	0	0%
	7	32	0	0%	30	0	0%
	8	30	0	0%	23	0	0%
	9	23	0	0%	21	0	0%
	10	24	0	0%	25	0	0%
	11	23	0	0%	29	0	0%
	12	26	0	0%	25	0	0%
	13	27	0	0%	0	38	100%
	14	27	0	0%	30	0	0%
	15	30	0	0%	24	0	0%
NBQX (100 µM)	1	32	0	0%	0	28	100%
	2	29	0	0%	34	0	0%
	3	26	0	0%	0	31	100%
	4	24	0	0%	28	0	0%
	5	25	0	0%	28	0	0%
	6	14	0	0%	30	0	0%
	7	21	0	0%	0	28	100%
	8	26	0	0%	25	0	0%
	9	30	0	0%	0	30	100%
	10	23	0	0%	0	26	100%
	11	28	0	0%	24	0	0%
	12	23	0	0%	0	35	100%
	13	27	0	0%	0	38	100%
	14	26	0	0%	0	36	100%
	15	25	0	0%	0	32	100%
NBQX (200 µM)	1	26	0	0%	0	7	100%
	2	23	0	0%	0	12	100%
	3	24	0	0%	20	0	0%
	4	25	0	0%	0	17	100%
	5	30	0	0%	0	12	100%
	6	21	0	0%	0	21	100%
	7	32	0	0%	0	23	100%
	8	27	0	0%	0	21	100%
	9	35	0	0%	0	26	100%
	10	26	0	0%	0	24	100%
	11	21	0	0%	0	21	100%
	12	24	0	0%	25	0	0%
	13	23	0	0%	16	0	0%
	14	26	0	0%	19	0	0%
	15	26	0	0%	0	22	100%
MK-801 + MF	1	0	28	100%	0	30	100%
	2	0	31	100%	0	31	100%
	3	0	32	100%	0	27	100%
	4	0	28	100%	0	32	100%
	5	0	27	100%	0	38	100%
	6	0	28	100%	0	32	100%
	7	0	28	100%	0	30	100%
	8	0	36	100%	0	23	100%
	9	0	31	100%	0	22	100%
	10	0	30	100%	0	25	100%
	11	0	33	100%	0	25	100%
	12	0	26	100%	0	30	100%
	13	0	31	100%	0	27	100%
	14	0	32	100%	0	24	100%
	15	0	34	100%	0	22	100%
NBQX (100µM) + MF	1	0	36	100%	0	29	100%
	2	0	33	100%	0	24	100%
	3	0	34	100%	0	28	100%
	4	0	27	100%	0	23	100%
	5	0	26	100%	0	27	100%
	6	0	27	100%	0	26	100%
	7	0	31	100%	0	25	100%
	8	0	36	100%	0	24	100%
	9	0	32	100%	0	27	100%
	10	0	34	100%	0	26	100%
	11	0	30	100%	0	28	100%
	12	0	36	100%	0	28	100%
	13	0	32	100%	0	32	100%
	14	0	30	100%	0	24	100%
	15	0	25	100%	0	21	100%
