# Supplementary material for: NMDA receptor activation upstream of methyl farnesoate signaling for short day-induced male offspring production in the water flea, Daphnia pulex
Source: BMC Genomics. 2015 Mar 14;16(1):186. doi: 10.1186/s12864-015-1392-9 (PMC4372037; doi:10.1186/s12864-015-1392-9)
Supplement: Additional file 7: — Annotation of up- and downregulated genes in response to the short-day and MF-treated conditions in the ovary. [file 12864_2015_1392_MOESM7_ESM.xlsx]

## Sheet: Sheet1
Male induction rates by administration of ionotropic glutamate receptor agonists
Treatment	Replicates	Long day condition			Short day condition
		No. of offspring		Male induction rate	No. of offspring		Male induction rate
		Female	Male		Female	Male
Control	1	35	0	0%	0	22	100%
	2	32	0	0%	0	30	100%
	3	27	0	0%	0	21	100%
	4	41	0	0%	0	20	100%
	5	34	0	0%	0	23	100%
	6	31	0	0%	0	42	100%
	7	27	0	0%	0	33	100%
	8	28	0	0%	0	34	100%
	9	32	0	0%	0	9	100%
	10	27	0	0%	0	32	100%
	11	28	0	0%	0	33	100%
	12	29	0	0%	0	37	100%
	13	21	0	0%	0	31	100%
	14	34	0	0%	0	35	100%
	15	27	0	0%	0	27	100%
NMDA	1	0	35	100%	0	27	100%
	2	0	26	100%	0	32	100%
	3	0	28	100%	0	34	100%
	4	0	31	100%	0	39	100%
	5	0	34	100%	0	33	100%
	6	0	25	100%	0	40	100%
	7	0	24	100%	0	28	100%
	8	0	34	100%	0	32	100%
	9	0	32	100%	0	36	100%
	10	0	31	100%	0	30	100%
	11	0	28	100%	0	28	100%
	12	0	26	100%	0	23	100%
	13	0	34	100%	0	29	100%
	14	0	35	100%	0	24	100%
	15	0	28	100%	0	23	100%
AMPA	1	0	30	100%	0	32	100%
	2	0	37	100%	0	29	100%
	3	0	39	100%	0	30	100%
	4	0	41	100%	0	28	100%
	5	34	0	0%	0	26	100%
	6	0	34	100%	0	27	100%
	7	0	15	100%	0	29	100%
	8	0	28	100%	0	31	100%
	9	0	30	100%	0	25	100%
	10	0	32	100%	0	23	100%
	11	34	0	0%	0	27	100%
	12	0	28	100%	0	27	100%
	13	0	29	100%	0	29	100%
	14	0	26	100%	0	31	100%
	15	0	25	100%	0	36	100%
Kainate	1	0	25	100%	0	28	100%
	2	0	54	100%	0	27	100%
	3	0	32	100%	0	30	100%
	4	36	0	0%	0	25	100%
	5	0	33	100%	0	23	100%
	6	31	0	0%	0	14	100%
	7	25	0	0%	0	28	100%
	8	0	34	100%	0	26	100%
	9	0	28	100%	0	29	100%
	10	0	26	100%	0	31	100%
	11	0	29	100%	0	38	100%
	12	0	33	100%	0	34	100%
	13	0	34	100%	0	35	100%
	14	0	28	100%	0	32	100%
	15	24	0	0%	0	30	100%
NMDA + AMPA	1	0	26	100%	0	31	100%
	2	0	24	100%	0	32	100%
	3	0	31	100%	0	34	100%
	4	0	36	100%	0	33	100%
	5	0	32	100%	0	30	100%
	6	0	24	100%	0	35	100%
	7	0	33	100%	0	36	100%
	8	0	28	100%	0	31	100%
	9	0	26	100%	0	28	100%
	10	0	24	100%	0	27	100%
	11	0	25	100%	0	30	100%
	12	0	29	100%	0	38	100%
	13	0	31	100%	0	31	100%
	14	0	28	100%	0	26	100%
	15	0	25	100%	0	25	100%
NMDA + Kainate	1	0	21	100%	0	34	100%
	2	0	23	100%	0	38	100%
	3	0	29	100%	0	25	100%
	4	0	24	100%	0	29	100%
	5	0	22	100%	0	31	100%
	6	0	36	100%	0	39	100%
	7	0	36	100%	0	43	100%
	8	0	26	100%	0	42	100%
	9	0	25	100%	0	22	100%
	10	0	31	100%	0	26	100%
	11	0	24	100%	0	31	100%
	12	0	32	100%	0	27	100%
	13	0	31	100%	0	24	100%
	14	0	26	100%	0	23	100%
	15	0	32	100%	0	38	100%
AMPA + Kainate	1	0	33	100%	0	14	100%
	2	42	0	0%	0	28	100%
	3	0	30	100%	0	29	100%
	4	0	25	100%	0	24	100%
	5	0	29	100%	0	28	100%
	6	24	0	0%	0	25	100%
	7	0	31	100%	0	23	100%
	8	0	26	100%	0	24	100%
	9	0	24	100%	0	24	100%
	10	0	24	100%	0	24	100%
	11	23	0	0%	0	37	100%
	12	0	28	100%	0	35	100%
	13	0	34	100%	0	27	100%
	14	0	27	100%	0	28	100%
	15	-	-	-	0	24	100%
NMDA + AMPA + Kainate	1	0	20	100%	0	24	100%
	2	0	26	100%	0	27	100%
	3	0	24	100%	0	26	100%
	4	0	32	100%	0	27	100%
	5	0	25	100%	0	27	100%
	6	0	31	100%	0	11	100%
	7	0	20	100%	0	26	100%
	8	0	19	100%	0	23	100%
	9	0	27	100%	0	27	100%
	10	0	24	100%	0	29	100%
	11	0	29	100%	0	21	100%
	12	0	31	100%	0	23	100%
	13	0	28	100%	0	16	100%
	14	0	26	100%	0	23	100%
	15	-	-	-	0	29	100%
