# Supplementary material for: NMDA receptor activation upstream of methyl farnesoate signaling for short day-induced male offspring production in the water flea, Daphnia pulex
Source: BMC Genomics. 2015 Mar 14;16(1):186. doi: 10.1186/s12864-015-1392-9 (PMC4372037; doi:10.1186/s12864-015-1392-9)
Supplement: Additional file 8: — Annotation of up- and downregulated genes in response to the short-day and MF-treated conditions in the whole body. [file 12864_2015_1392_MOESM8_ESM.xlsx]

## Sheet: 20141118_ovary_MF
Annotation of up- and downregulated genes in response to the short day and MF-treated conditions in the ovary
Trinity_ID	Protein_ID	Short day/long day		MF-treated/long day		Description
		logFC	FDR	logFC	FDR
Up-regulation
c21172_g5_i3	Not available	8.76	0.0273	9.85	<0.001	No hits
c21682_g1_i5	Not available	7.51	0.0441	8.23	<0.001	No hits
c20517_g1_i4	JGI_V11_306849	7.36	<0.001	7.68	<0.001	Uncharacterized conserved protein. Contains ZZ-type Zn-finger.
c20663_g1_i12	Not available	5.94	0.0064	6.37	<0.001	No hits
c14897_g1_i1	JGI_V11_304685	5.91	0.0032	6.54	<0.001	Drebrins and related actin binding proteins
c19246_g4_i3	JGI_V11_272839	5.65	0.0099	6.75	<0.001	No hits
c15081_g1_i1	Not available	5.34	<0.001	6.42	<0.001	No hits
c20994_g1_i1	JGI_V11_243159	5.08	0.0306	5.79	<0.001	Predicted RNA-binding polyribonucleotide nucleotidyltransferase
c16934_g1_i2	JGI_V11_101079	5.00	0.0028	6.84	<0.001	No hits
c13610_g1_i1	JGI_V11_198492	4.72	0.0182	6.35	<0.001	Sulfate/bicarbonate/oxalate exchanger SAT-1 and related transporters (SLC26 family)
c22006_g1_i8	JGI_V11_302548	4.70	0.0304	6.11	<0.001	No hits
c21942_g1_i15	Not available	4.48	0.0357	4.4	0.0117	No hits
c19246_g2_i1	JGI_V11_220682	4.43	<0.001	6.08	<0.001	Clathrin assembly protein AP180 and related proteins. Contain ENTH domain.
c19246_g4_i4	JGI_V11_220682	4.30	0.0032	6.15	<0.001	Clathrin assembly protein AP180 and related proteins. Contain ENTH domain.
c21356_g1_i8	Not available	4.03	0.0019	4.95	<0.001	No hits
c20193_g3_i1	Not available	3.24	0.0091	4.81	<0.001	No hits
c18773_g4_i7	JGI_V11_222984	2.46	0.0130	3.29	<0.001	ER-Golgi vesicle-tethering protein p115
Down-regulation
c16351_g1_i1	JGI_V11_223021	-1.77	0.0206	-3.4	<0.001	No hits
c20771_g1_i10	Not available	-2.66	<0.001	-3.61	<0.001	No hits
c21175_g1_i12	Not available	-6.24	0.0125	-11.34	<0.001	No hits
c21175_g1_i10	Not available	-8.16	0.0019	-8.42	<0.001	No hits
