# Supplementary material for: NMDA receptor activation upstream of methyl farnesoate signaling for short day-induced male offspring production in the water flea, Daphnia pulex
Source: BMC Genomics. 2015 Mar 14;16(1):186. doi: 10.1186/s12864-015-1392-9 (PMC4372037; doi:10.1186/s12864-015-1392-9)
Supplement: Additional file 9: — Annotation of up- and downregulated genes in response to the short day and MF-treated conditions in the whole body. [file 12864_2015_1392_MOESM9_ESM.xlsx]

## Sheet: 20141118_wholebody_MF
Annotation of up- and downregulated genes in response to the short day and MF-treated conditions in the whole body
Trinity_ID	Protein_ID	Short day/long day		MF-treated/long day		Description
		logFC	FDR	logFC	FDR
Up-regulated
c19940_g1_i1	JGI_V11_319910	9.06	0.0029	6.63	0.0361	Ubiquitin thiolesterase. Ubiquitin-specific protease
c20826_g1_i9	JGI_V11_309160	7.99	<0.001	7.38	<0.001	No hits
c15642_g1_i3	Not available	7.83	<0.001	6.27	<0.001	No hits
c19624_g1_i3	JGI_V11_303856	7.69	<0.001	8.84	<0.001	Low-density lipoprotein receptors containing Ca2+-binding EGF-like domains
c21920_g6_i4	JGI_V11_303168	7.32	0.0293	6.79	0.0206	Adaptor protein PACSIN
c20715_g2_i3	JGI_V11_318320	6.33	<0.001	5.56	<0.001	Low-density lipoprotein receptors containing Ca2+-binding EGF-like domains
c20715_g2_i4	JGI_V11_318320	5.88	<0.001	5.11	<0.001	Low-density lipoprotein receptors containing Ca2+-binding EGF-like domains
c20715_g2_i5	Not available	5.69	<0.001	4.66	<0.001	No hits
c19048_g3_i2	JGI_V11_244715	5.24	0.0011	3.46	0.0123	No hits
c21157_g1_i2	Not available	4.88	0.0346	4.83	0.0156	No hits
c20975_g3_i3	JGI_V11_325159	4.62	0.0100	4.62	0.0021	Uncharacterized conserved protein
c21302_g1_i15	Not available	4.52	<0.001	4.68	<0.001	No hits
c20715_g1_i13	Not available	4.42	0.0011	3.35	0.0017	No hits
c20715_g1_i10	Not available	4.18	<0.001	5.42	<0.001	No hits
c22033_g1_i5	JGI_V11_303190	4.09	0.0042	3.65	0.0044	Propionate--CoA ligase. Propanoate metabolism, Acyl-CoA synthetase
c17728_g1_i8	Not available	3.96	0.0431	3.41	0.0311	No hits
c19857_g1_i8	JGI_V11_300342	3.86	0.0011	2.48	0.0033	Rho-associated. Coiled-coil containing protein kinase.
c20715_g3_i2	JGI_V11_318319	3.78	0.0085	2.64	0.0465	Low-density lipoprotein receptors containing Ca2+-binding EGF-like domains
c20715_g1_i5	JGI_V11_318320	3.24	<0.001	4.15	<0.001	Low-density lipoprotein receptors containing Ca2+-binding EGF-like domains
c22055_g1_i8	JGI_V11_103181	2.99	0.0342	3.64	<0.001	Serine/threonine protein kinase and endoribonuclease ERN1/IRE1. Sensor of the unfolded protein response pathway
c20309_g1_i6	JGI_V11_308669	2.99	0.0022	3.46	<0.001	DNA-directed RNA polymerase subunit E'
c21345_g1_i3	Not available	2.50	0.0153	3.05	<0.001	No hits
c17718_g1_i1	JGI_V11_303858	2.40	0.0011	4.38	<0.001	Low-density lipoprotein receptors containing Ca2+-binding EGF-like domains
c13924_g1_i1	JGI_V11_327978	2.40	0.0028	2.69	<0.001	No hits
c20607_g1_i7	Not available	2.11	0.0201	2.05	0.0012	No hits
Down-regulated
c19494_g2_i2	Not available	-1.66	0.0462	-4.45	<0.001	No hits
c17279_g1_i1	Not available	-1.99	0.0478	-3.02	<0.001	No hits
c19494_g2_i3	Not available	-2.22	0.0040	-3.69	<0.001	No hits
c20691_g4_i5	JGI_V11_110684	-2.27	0.0175	-5.09	<0.001	Isovaleryl-CoA dehydrogenase
c21100_g1_i2	JGI_V11_308059	-2.39	0.0028	-2.13	0.0026	No hits
c20664_g2_i1	JGI_V11_313736	-2.59	0.0015	-3.40	<0.001	Collagens (type IV and type XIII) and related proteins
c19574_g1_i5	JGI_V11_96311	-2.68	0.0267	-4.34	<0.001	Globins and related hemoproteins
c9466_g1_i1	Not available	-2.69	0.0025	-3.91	<0.001	No hits
c21238_g2_i16	Not available	-2.74	0.0077	-2.47	0.0030	No hits
c19574_g1_i3	JGI_V11_96311	-2.77	<0.001	-4.16	<0.001	Globins and related hemoproteins
c14663_g1_i1	JGI_V11_236051	-3.06	0.0020	-4.35	<0.001	No hits
c19467_g1_i2	Not available	-3.22	0.0166	-3.48	0.0016	No hits
c19572_g1_i1	JGI_V11_309090	-3.30	0.0408	-3.82	0.0013	Collagens (type IV and type XIII) and related proteins
c19922_g1_i1	JGI_V11_300138	-3.39	0.0208	-5.03	<0.001	No hits
c19179_g1_i1	JGI_V11_308992	-3.45	0.0385	-4.86	<0.001	No hits
c19574_g1_i2	JGI_V11_230332	-3.48	0.0074	-4.64	<0.001	Globins and related hemoproteins
c19574_g1_i1	JGI_V11_96311	-3.84	<0.001	-5.53	<0.001	Globins and related hemoproteins
c17220_g1_i9	Not available	-3.95	0.0015	-4.74	<0.001	No hits
c17060_g5_i3	JGI_V11_204061	-3.98	0.0273	-5.75	<0.001	Predicted methyltransferase
c19488_g2_i1	JGI_V11_331396	-4.00	0.0385	-4.80	0.0053	No hits
c17422_g1_i2	Not available	-4.02	<0.001	-7.29	<0.001	No hits
c19814_g1_i4	Not available	-4.14	0.0113	-5.26	<0.001	No hits
c16896_g1_i1	Not available	-4.18	0.0059	-4.49	<0.001	No hits
c21115_g1_i9	Not available	-4.44	0.0077	-4.63	<0.001	No hits
c20464_g2_i11	JGI_V11_314997	-4.66	0.0177	-4.57	0.0049	No hits
c19572_g4_i1	JGI_V11_309090	-4.67	<0.001	-5.70	<0.001	Collagens (type IV and type XIII) and related proteins
c19720_g5_i5	Not available	-4.70	0.0282	-7.51	<0.001	No hits
c21077_g1_i1	JGI_V11_224074	-4.74	0.0074	-6.29	<0.001	Chitinase
c16088_g3_i6	Not available	-4.76	0.0032	-6.72	<0.001	No hits
c21857_g2_i9	Not available	-5.04	<0.001	-5.13	<0.001	No hits
c19488_g3_i1	JGI_V11_302196	-5.10	0.0173	-5.54	0.0099	No hits
c19880_g2_i2	Not available	-5.11	0.0046	-6.13	<0.001	No hits
c16088_g3_i4	Not available	-5.24	0.0060	-5.98	<0.001	No hits
c12359_g1_i1	JGI_V11_315116	-5.37	0.0028	-10.19	<0.001	No hits
c19179_g4_i1	JGI_V11_237265	-5.61	0.0459	-9.73	<0.001	C-type lectin
c17830_g1_i1	JGI_V11_235069	-5.66	<0.001	-5.94	<0.001	Microtubule-associated proteins
c20664_g2_i3	JGI_V11_216236	-5.76	<0.001	-5.08	<0.001	No hits
c21285_g6_i1	JGI_V11_320659	-5.92	0.0052	-8.33	<0.001	Serine endopeptidases. Trypsin
c21671_g2_i1	JGI_V11_307923	-6.00	0.0011	-7.67	<0.001	No hits
c2924_g1_i1	JGI_V11_224357	-6.00	0.0028	-6.30	<0.001	No hits
c16636_g1_i2	Not available	-6.22	<0.001	-10.81	<0.001	No hits
c19915_g1_i1	JGI_V11_238835	-6.26	0.0015	-6.05	<0.001	Chitinase
c18138_g2_i1	JGI_V11_239781	-6.26	<0.001	-9.44	<0.001	No hits
c21285_g1_i2	JGI_V11_320659	-6.50	0.0052	-8.70	<0.001	Serine endopeptidases. Trypsin
c17684_g3_i2	JGI_V11_312323	-6.79	0.0014	-10.91	<0.001	Cysteine proteinase Cathepsin L
c17684_g1_i4	JGI_V11_312323	-6.80	0.0164	-10.10	<0.001	Cysteine proteinase Cathepsin L
c18138_g1_i2	Not available	-6.90	0.0086	-8.98	<0.001	No hits
c14516_g1_i1	JGI_V11_306621	-6.99	0.0013	-10.42	<0.001	β-1,6-N-acetylglucosaminyltransferase. Contains WSC domain.
c28623_g1_i1	JGI_V11_302599	-7.11	<0.001	-10.02	<0.001	No hits
c20664_g2_i4	JGI_V11_216236	-7.11	<0.001	-9.94	<0.001	No hits
c14729_g1_i3	Not available	-7.28	0.0011	-5.18	0.0021	No hits
c13211_g1_i2	JGI_V11_309301	-7.36	0.0031	-7.17	<0.001	No hits
c20664_g2_i2	JGI_V11_216236	-7.40	<0.001	-8.83	<0.001	No hits
c21285_g4_i1	Not available	-7.42	<0.001	-9.22	<0.001	No hits
c21202_g1_i1	JGI_V11_301647	-7.53	<0.001	-7.92	<0.001	FOG: Low-complexity
c17043_g1_i1	JGI_V11_224885	-7.71	0.0252	-9.79	0.0016	Neurexin IV
c21285_g7_i1	JGI_V11_225480	-7.73	<0.001	-8.92	<0.001	Chymotrypsin C. Trypsin
c15952_g1_i2	JGI_V11_309075	-7.75	<0.001	-12.21	<0.001	No hits
c7221_g1_i1	JGI_V11_312322	-7.89	0.0028	-7.31	<0.001	Cysteine proteinase. Cathepsin L.
c19048_g1_i14	JGI_V11_225026	-7.93	0.0103	-9.09	<0.001	Trypsin
c21285_g5_i3	Not available	-8.14	<0.001	-5.76	0.0013	No hits
c19048_g1_i9	JGI_V11_244721	-8.89	0.0014	-12.71	<0.001	Trypsin
c21202_g1_i2	JGI_V11_301647	-9.03	<0.001	-9.24	<0.001	FOG: Low-complexity
c13438_g1_i1	JGI_V11_43928	-9.24	0.0373	-6.85	0.0217	Trypsin
c21736_g1_i7	JGI_V11_101703	-9.26	0.0273	-9.15	0.0054	Cytoskeleton-associated protein and related proteins
c16746_g1_i1	JGI_V11_112082	-9.53	0.0373	-9.42	0.0077	No hits
c1435_g1_i1	JGI_V11_312323	-9.77	0.0035	-9.66	<0.001	Cysteine proteinase. Cathepsin L.
c19697_g2_i1	JGI_V11_236108	-9.88	<0.001	-8.81	<0.001	Trypsin
c19697_g2_i2	JGI_V11_236108	-9.94	<0.001	-14.05	<0.001	Trypsin
c15952_g1_i1	JGI_V11_309075	-9.98	<0.001	-12.89	<0.001	No hits
c14516_g1_i2	JGI_V11_306621	-10.06	<0.001	-7.68	<0.001	β-1,6-N-acetylglucosaminyltransferase. Contains WSC domain.
c17268_g2_i6	JGI_V11_191625	-10.22	<0.001	-6.46	<0.001	Phytoene desaturase
c19697_g1_i1	JGI_V11_236105	-10.36	<0.001	-10.02	<0.001	Serine endopeptidases. Trypsin
c19048_g1_i10	Not available	-10.37	<0.001	-7.71	0.0015	No hits
c19048_g1_i5	JGI_V11_244721	-10.63	0.0047	-10.51	<0.001	Trypsin
c19048_g1_i13	Not available	-11.25	0.0018	-11.13	<0.001	No hits
c19880_g2_i12	JGI_V11_225495	-12.83	<0.001	-12.79	<0.001	Serine endopeptidases. Trypsin
